# Supplementary material for: Lipid-Lowering Effects of Alpha-Mangostin: A Systematic Review and Meta-Analysis in Hyperlipidemic Animal Models
Source: Foods. 2025 May 26;14(11):1880. doi: 10.3390/foods14111880 (PMC12154098; doi:10.3390/foods14111880)
Supplement: Supplementary file 1 [file foods-14-01880-s001.zip]

Archive with 1 entries (1 files):
- foods-3624351-supplementary.pdf
